# Supplementary material for: Recurrence Kinetics after Laparoscopic Versus Open Surgery in Colon Cancer. A Meta-Analysis
Source: J Clin Med. 2021 Sep 15;10(18):4163. doi: 10.3390/jcm10184163 (PMC8466495; doi:10.3390/jcm10184163)
Supplement: Supplementary file 1 [file jcm-10-04163-s001.zip]

Archive with 1 entries (1 files):
- jcm-1371660-supplementary.pdf
